# Supplementary material for: Clusters of polymorphic transmembrane genes control resistance to schistosomes in snail vectors
Source: eLife. 2020 Aug 26;9:e59395. doi: 10.7554/eLife.59395 (PMC7494358; doi:10.7554/eLife.59395)
Supplement: Figure 1—source data 1. [file elife-59395-fig1-data1.txt.zip]

Archive with 1 entries (1 files):
- Figure_1source_data_1.txt
