# Supplementary material for: Clusters of polymorphic transmembrane genes control resistance to schistosomes in snail vectors
Source: eLife. 2020 Aug 26;9:e59395. doi: 10.7554/eLife.59395 (PMC7494358; doi:10.7554/eLife.59395)
Supplement: Figure 1—source data 1. [file elife-59395-fig1-data1.txt.zip › Figure_1source_data_1.txt]

Scaffold_homR	10kb_window_start	Fst	Number_of_SNPs	Map_position_cM	LG_number
1436	0	0.005674	175	0	1
1436	5000	0.005047	253	0	1
1436	10000	0.002853	95	0	1
1436	15000	0.007983	48	0	1
1436	20000	0.007662	129	0	1
1436	25000	0.007310	162	0	1
1436	30000	0.008818	218	0	1
1436	35000	0.006662	266	0	1
1436	40000	0.004332	166	0	1
1436	45000	0.003466	138	0	1
1436	50000	0.003940	186	0	1
1436	55000	0.004839	214	0	1
1436	60000	0.002625	233	0	1
1436	65000	0.003306	219	0	1
1436	70000	0.005781	200	0	1
1436	75000	0.009412	209	0	1
1436	80000	0.009447	218	0	1
1436	85000	0.007790	181	0	1
1436	90000	0.006869	151	0	1
1436	95000	0.002970	141	0	1
1436	100000	0.004155	124	0	1
1436	105000	0.005565	64	0	1
1476	0	0.010520	48	0	1
1476	5000	0.006989	76	0	1
1476	10000	0.002764	41	0	1
1476	15000	0.004487	22	0	1
1476	20000	0.000395	23	0	1
1476	25000	-0.000166	19	0	1
1476	30000	0.014047	24	0	1
1476	35000	0.010266	37	0	1
1476	40000	0.002722	43	0	1
1476	45000	0.010139	44	0	1
1476	50000	0.012772	36	0	1
1476	55000	0.011822	37	0	1
1476	60000	0.013120	27	0	1
1476	65000	0.009975	19	0	1
1476	70000	0.010447	28	0	1
1476	75000	0.006431	41	0	1
1476	80000	0.002713	62	0	1
1476	85000	0.001398	48	0	1
1476	90000	0.005869	32	0	1
1476	95000	0.009812	26	0	1
1476	100000	0.024300	5	0	1
1532	0	0.009339	231	0	1
1532	5000	0.008075	333	0	1
1532	10000	0.005834	206	0	1
1532	15000	0.006948	150	0	1
1532	20000	0.006511	77	0	1
1532	25000	0.006598	76	0	1
1532	30000	0.007108	69	0	1
1532	35000	0.008089	49	0	1
1532	40000	0.004089	130	0	1
1532	45000	0.003788	167	0	1
1532	50000	0.005083	88	0	1
1532	55000	0.003539	60	0	1
1532	60000	0.002247	52	0	1
1532	65000	-0.000289	30	0	1
1532	70000	0.004256	56	0	1
1532	75000	0.006860	121	0	1
1532	80000	0.008558	129	0	1
1532	85000	0.008251	73	0	1
1532	90000	0.005182	21	0	1
1603	0	0.004243	141	0	1
1603	5000	0.004341	147	0	1
1603	10000	0.001945	22	0	1
1603	15000	0.000874	45	0	1
1603	20000	0.002727	130	0	1
1603	25000	0.005200	204	0	1
1603	30000	0.005899	133	0	1
1603	35000	0.008261	115	0	1
1603	40000	0.007976	191	0	1
1603	45000	0.004428	200	0	1
1603	50000	0.003106	154	0	1
1603	55000	0.005065	170	0	1
1603	60000	0.004863	246	0	1
1603	65000	0.004851	218	0	1
1603	70000	0.004494	179	0	1
1603	75000	0.003376	164	0	1
1603	80000	0.003931	67	0	1
1890	0	0.009649	3	0	1
1890	5000	0.029838	5	0	1
1890	10000	0.026028	5	0	1
1890	15000	0.014047	9	0	1
1890	20000	0.019421	6	0	1
1890	25000	0.029644	3	0	1
1890	30000	0.029644	3	0	1
1890	40000	0.013608	8	0	1
1890	45000	0.013608	8	0	1
938	0	0.006067	251	0.09	1
938	5000	0.008395	355	0.09	1
938	10000	0.010110	201	0.09	1
938	15000	0.006449	144	0.09	1
938	20000	0.008122	124	0.09	1
938	25000	0.005807	141	0.09	1
938	30000	0.009395	186	0.09	1
938	35000	0.009269	202	0.09	1
938	40000	0.004202	158	0.09	1
938	45000	0.004478	103	0.09	1
938	50000	0.002708	49	0.09	1
938	55000	0.002414	47	0.09	1
938	60000	0.007569	78	0.09	1
938	65000	0.007303	145	0.09	1
938	70000	0.005500	156	0.09	1
938	75000	0.004442	142	0.09	1
938	80000	0.004052	77	0.09	1
938	85000	0.007003	58	0.09	1
938	90000	0.005286	108	0.09	1
938	95000	0.004313	136	0.09	1
938	100000	0.005672	189	0.09	1
938	105000	0.005341	214	0.09	1
938	110000	0.003253	189	0.09	1
938	115000	0.003050	118	0.09	1
938	120000	0.005687	70	0.09	1
938	125000	0.005075	41	0.09	1
938	130000	0.003447	54	0.09	1
938	135000	0.002681	108	0.09	1
938	140000	0.003220	82	0.09	1
938	145000	0.005599	40	0.09	1
938	150000	0.005819	118	0.09	1
938	155000	0.005853	111	0.09	1
938	160000	0.003609	55	0.09	1
938	165000	0.003531	156	0.09	1
938	170000	0.004071	199	0.09	1
938	175000	0.003087	204	0.09	1
938	180000	0.003493	250	0.09	1
938	185000	0.005016	284	0.09	1
938	190000	0.006105	276	0.09	1
938	195000	0.004728	244	0.09	1
938	200000	0.003348	263	0.09	1
938	205000	0.004920	239	0.09	1
938	210000	0.006355	155	0.09	1
938	215000	0.005322	150	0.09	1
938	220000	0.005110	211	0.09	1
938	225000	0.003807	351	0.09	1
938	230000	0.004088	393	0.09	1
938	235000	0.008326	261	0.09	1
938	240000	0.010242	154	0.09	1
938	245000	0.007307	52	0.09	1
433	0	-0.001343	15	0.17	1
433	5000	0.004328	19	0.17	1
433	10000	0.021835	13	0.17	1
433	15000	0.004445	41	0.17	1
433	20000	-0.000064	38	0.17	1
433	25000	0.002461	51	0.17	1
433	30000	0.006347	148	0.17	1
433	35000	0.005876	253	0.17	1
433	40000	0.007542	235	0.17	1
433	45000	0.010308	129	0.17	1
433	50000	0.003138	124	0.17	1
433	55000	0.004535	203	0.17	1
433	60000	0.006159	181	0.17	1
433	65000	0.004865	184	0.17	1
433	70000	0.004155	239	0.17	1
433	75000	0.003944	115	0.17	1
433	80000	0.005989	10	0.17	1
433	85000	0.004049	106	0.17	1
433	90000	0.004181	209	0.17	1
433	95000	0.004272	144	0.17	1
433	100000	0.003316	132	0.17	1
433	105000	0.005676	200	0.17	1
433	110000	0.007395	146	0.17	1
433	115000	0.005566	123	0.17	1
433	120000	0.006431	156	0.17	1
433	125000	0.006262	167	0.17	1
433	130000	0.006984	197	0.17	1
433	135000	0.008093	198	0.17	1
433	140000	0.005466	158	0.17	1
433	145000	0.004527	112	0.17	1
433	150000	0.010728	128	0.17	1
433	155000	0.008072	163	0.17	1
433	160000	0.006107	173	0.17	1
433	165000	0.005768	203	0.17	1
433	170000	0.006669	151	0.17	1
433	175000	0.010745	103	0.17	1
433	180000	0.007393	126	0.17	1
433	185000	0.006899	159	0.17	1
433	190000	0.006966	141	0.17	1
433	195000	0.012967	76	0.17	1
433	200000	0.020262	32	0.17	1
433	205000	0.001458	43	0.17	1
433	210000	0.004126	78	0.17	1
433	215000	0.003660	138	0.17	1
433	220000	0.003083	150	0.17	1
433	225000	0.004160	87	0.17	1
433	230000	0.005712	116	0.17	1
433	235000	0.004572	163	0.17	1
433	240000	0.005190	130	0.17	1
433	245000	0.007004	85	0.17	1
433	250000	0.007218	70	0.17	1
433	255000	0.007710	85	0.17	1
433	260000	0.007758	98	0.17	1
433	265000	0.008066	78	0.17	1
433	270000	0.004978	43	0.17	1
433	275000	0.002019	71	0.17	1
433	280000	0.004350	145	0.17	1
433	285000	0.007107	217	0.17	1
433	290000	0.007003	243	0.17	1
433	295000	0.008539	201	0.17	1
433	300000	0.008953	179	0.17	1
433	305000	0.006759	88	0.17	1
433	310000	0.022577	7	0.17	1
433	315000	0.005409	129	0.17	1
433	320000	0.008790	212	0.17	1
433	325000	0.010159	179	0.17	1
433	330000	0.006821	160	0.17	1
433	335000	0.006858	159	0.17	1
433	340000	0.007831	148	0.17	1
433	345000	0.008218	125	0.17	1
433	350000	0.007223	118	0.17	1
433	355000	0.005836	107	0.17	1
433	360000	0.004745	121	0.17	1
433	365000	0.006283	98	0.17	1
433	370000	0.004754	145	0.17	1
433	375000	0.004165	179	0.17	1
433	380000	0.003587	87	0.17	1
433	385000	0.002981	48	0.17	1
433	390000	0.002996	105	0.17	1
433	395000	0.005326	141	0.17	1
433	400000	0.007028	95	0.17	1
433	405000	0.005342	75	0.17	1
433	410000	0.005291	75	0.17	1
433	415000	0.004830	49	0.17	1
433	420000	0.003923	43	0.17	1
433	425000	0.003419	54	0.17	1
433	430000	0.003689	33	0.17	1
433	435000	0.000655	58	0.17	1
433	440000	0.005628	151	0.17	1
433	445000	0.007325	156	0.17	1
433	450000	0.005136	92	0.17	1
433	455000	0.003047	89	0.17	1
433	460000	0.002992	101	0.17	1
433	465000	0.005409	55	0.17	1
433	470000	0.004910	95	0.17	1
433	475000	0.006127	158	0.17	1
433	480000	0.007383	168	0.17	1
433	485000	0.005208	167	0.17	1
433	490000	0.003711	127	0.17	1
433	495000	0.002954	120	0.17	1
433	500000	0.003599	115	0.17	1
433	505000	0.004449	110	0.17	1
433	510000	0.004458	95	0.17	1
433	515000	0.006759	122	0.17	1
433	520000	0.007141	124	0.17	1
433	525000	0.005704	71	0.17	1
433	530000	0.007277	96	0.17	1
433	535000	0.007897	76	0.17	1
433	540000	0.003037	23	0.17	1
433	545000	0.003394	14	0.17	1
433	550000	0.001091	4	0.17	1
1639	0	0.004910	111	0.28	1
1639	5000	0.005542	157	0.28	1
1639	10000	0.007103	88	0.28	1
1639	15000	0.007007	105	0.28	1
1639	20000	0.005847	164	0.28	1
1639	25000	0.006008	189	0.28	1
1639	30000	0.004659	150	0.28	1
1639	35000	0.003402	142	0.28	1
1639	40000	0.003133	185	0.28	1
1639	45000	0.004720	192	0.28	1
1639	50000	0.007016	107	0.28	1
1639	55000	0.008289	76	0.28	1
1639	60000	0.009347	112	0.28	1
1639	65000	0.004177	152	0.28	1
1639	70000	0.002835	162	0.28	1
1639	75000	0.004070	66	0.28	1
372	0	0.004936	104	0.64	1
372	5000	0.005084	154	0.64	1
372	10000	0.004295	97	0.64	1
372	15000	0.005070	107	0.64	1
372	20000	0.005943	77	0.64	1
372	25000	0.005043	83	0.64	1
372	30000	0.004573	129	0.64	1
372	35000	0.004363	109	0.64	1
372	40000	0.004130	104	0.64	1
372	45000	0.003844	97	0.64	1
372	50000	0.005522	67	0.64	1
372	55000	0.005707	99	0.64	1
372	60000	0.005033	121	0.64	1
372	65000	0.004138	92	0.64	1
372	70000	0.005272	67	0.64	1
372	75000	0.006455	48	0.64	1
372	80000	0.002311	127	0.64	1
372	85000	0.005447	201	0.64	1
372	90000	0.009022	150	0.64	1
372	95000	0.007380	119	0.64	1
372	100000	0.006631	121	0.64	1
372	105000	0.005909	123	0.64	1
372	110000	0.004417	122	0.64	1
372	115000	0.002762	131	0.64	1
372	120000	0.004253	137	0.64	1
372	125000	0.005086	110	0.64	1
372	130000	0.003613	73	0.64	1
372	135000	0.009465	68	0.64	1
372	140000	0.006697	82	0.64	1
372	145000	0.001873	87	0.64	1
372	150000	0.005369	110	0.64	1
372	155000	0.007631	127	0.64	1
372	160000	0.005705	101	0.64	1
372	165000	0.004665	125	0.64	1
372	170000	0.004409	119	0.64	1
372	175000	0.006659	102	0.64	1
372	180000	0.004941	151	0.64	1
372	185000	0.000669	104	0.64	1
372	190000	0.000277	89	0.64	1
372	195000	0.002494	123	0.64	1
372	200000	0.005431	141	0.64	1
372	205000	0.004217	167	0.64	1
372	210000	0.004964	151	0.64	1
372	215000	0.006414	150	0.64	1
372	220000	0.004627	149	0.64	1
372	225000	0.005343	113	0.64	1
372	230000	0.006381	63	0.64	1
372	235000	0.007127	65	0.64	1
372	240000	0.005366	134	0.64	1
372	245000	0.004410	185	0.64	1
372	250000	0.004994	150	0.64	1
372	255000	0.004611	61	0.64	1
372	260000	0.006216	72	0.64	1
372	265000	0.005234	138	0.64	1
372	270000	0.003495	150	0.64	1
372	275000	0.002591	102	0.64	1
372	280000	0.002496	62	0.64	1
372	285000	0.007627	124	0.64	1
372	290000	0.007348	172	0.64	1
372	295000	0.006908	198	0.64	1
372	300000	0.005207	264	0.64	1
372	305000	0.003376	201	0.64	1
372	310000	0.006366	145	0.64	1
372	315000	0.005531	183	0.64	1
372	320000	0.004612	167	0.64	1
372	325000	0.005195	180	0.64	1
372	330000	0.004678	223	0.64	1
372	335000	0.004092	201	0.64	1
372	340000	0.003675	136	0.64	1
372	345000	0.005787	80	0.64	1
372	350000	0.008741	119	0.64	1
372	355000	0.006500	222	0.64	1
372	360000	0.005554	259	0.64	1
372	365000	0.006415	225	0.64	1
372	370000	0.008192	233	0.64	1
372	375000	0.008750	292	0.64	1
372	380000	0.006189	342	0.64	1
372	385000	0.005153	310	0.64	1
372	390000	0.007169	232	0.64	1
372	395000	0.010070	158	0.64	1
372	400000	0.009712	87	0.64	1
372	405000	0.007919	142	0.64	1
372	410000	0.008833	237	0.64	1
372	415000	0.006558	224	0.64	1
372	420000	0.003941	183	0.64	1
372	425000	0.002811	155	0.64	1
372	430000	0.003054	129	0.64	1
372	435000	0.005288	166	0.64	1
372	440000	0.006094	154	0.64	1
372	445000	0.006817	162	0.64	1
372	450000	0.007086	258	0.64	1
372	455000	0.006200	280	0.64	1
372	460000	0.004922	260	0.64	1
372	465000	0.006481	243	0.64	1
372	470000	0.008322	162	0.64	1
372	475000	0.006009	187	0.64	1
372	480000	0.004762	183	0.64	1
372	485000	0.003306	125	0.64	1
372	490000	0.003461	215	0.64	1
372	495000	0.003540	141	0.64	1
372	500000	0.003108	113	0.64	1
372	505000	0.004890	196	0.64	1
372	510000	0.006084	143	0.64	1
372	515000	0.004673	199	0.64	1
372	520000	0.004018	265	0.64	1
372	525000	0.003219	207	0.64	1
372	530000	0.005150	216	0.64	1
372	535000	0.005616	187	0.64	1
372	540000	0.003280	119	0.64	1
372	545000	0.004687	84	0.64	1
372	550000	0.011480	78	0.64	1
372	555000	0.007838	123	0.64	1
372	560000	0.004031	166	0.64	1
372	565000	0.004491	195	0.64	1
372	570000	0.004903	148	0.64	1
372	575000	0.005030	64	0.64	1
372	580000	0.005379	120	0.64	1
372	585000	0.005169	199	0.64	1
372	590000	0.008982	204	0.64	1
372	595000	0.008249	174	0.64	1
372	600000	0.004121	182	0.64	1
372	605000	0.005154	191	0.64	1
372	610000	0.002934	199	0.64	1
372	615000	0.005009	198	0.64	1
372	620000	0.010205	96	0.64	1
372	625000	0.008413	33	0.64	1
372	630000	0.003672	25	0.64	1
372	635000	0.006160	50	0.64	1
372	640000	0.005575	80	0.64	1
372	645000	0.003070	68	0.64	1
372	650000	0.000844	29	0.64	1
372	655000	0.002670	6	0.64	1
100	0	0.002535	13	1.1	1
100	5000	0.003653	25	1.1	1
100	10000	0.002245	27	1.1	1
100	15000	0.001062	27	1.1	1
100	20000	0.008771	22	1.1	1
100	25000	0.009209	27	1.1	1
100	30000	0.002107	30	1.1	1
100	35000	0.000235	17	1.1	1
100	40000	0.006373	32	1.1	1
100	45000	0.004905	36	1.1	1
100	50000	0.000199	17	1.1	1
100	55000	0.002630	17	1.1	1
100	60000	0.002579	22	1.1	1
100	65000	0.008020	65	1.1	1
100	70000	0.007390	89	1.1	1
100	75000	0.004954	53	1.1	1
100	80000	0.007496	16	1.1	1
100	85000	0.006276	38	1.1	1
100	90000	0.005427	46	1.1	1
100	95000	0.001878	11	1.1	1
100	100000	-0.002062	2	1.1	1
100	105000	0.000804	11	1.1	1
100	110000	0.001440	12	1.1	1
100	115000	0.003803	32	1.1	1
100	120000	0.005432	33	1.1	1
100	125000	0.029531	3	1.1	1
100	130000	0.014234	6	1.1	1
100	135000	0.014813	6	1.1	1
100	140000	0.006939	9	1.1	1
100	145000	0.010203	12	1.1	1
100	150000	0.015210	7	1.1	1
100	155000	0.008351	5	1.1	1
100	160000	0.010679	2	1.1	1
100	165000	0.015862	2	1.1	1
100	170000	0.024013	10	1.1	1
100	175000	0.022879	9	1.1	1
100	180000	-0.000527	7	1.1	1
100	185000	-0.000487	13	1.1	1
100	190000	-0.002036	14	1.1	1
100	195000	0.008001	41	1.1	1
100	200000	0.009744	36	1.1	1
100	205000	0.000067	15	1.1	1
100	210000	0.006796	26	1.1	1
100	215000	0.007986	22	1.1	1
100	220000	0.001920	17	1.1	1
100	225000	0.005950	11	1.1	1
100	230000	0.006382	5	1.1	1
100	235000	0.001723	5	1.1	1
100	240000	0.002005	5	1.1	1
100	245000	0.001699	20	1.1	1
100	250000	0.003812	27	1.1	1
100	255000	0.008169	10	1.1	1
100	260000	0.012852	1	1.1	1
100	265000	0.000800	15	1.1	1
100	270000	0.001351	34	1.1	1
100	275000	0.001984	20	1.1	1
100	280000	0.006404	6	1.1	1
100	285000	0.004308	11	1.1	1
100	290000	0.014938	17	1.1	1
100	295000	0.016514	24	1.1	1
100	300000	0.008533	18	1.1	1
100	305000	0.000375	7	1.1	1
100	310000	0.000047	13	1.1	1
100	315000	-0.000654	12	1.1	1
100	320000	0.022891	2	1.1	1
100	325000	0.014665	3	1.1	1
100	330000	0.002056	4	1.1	1
100	335000	0.000375	8	1.1	1
100	340000	0.001418	8	1.1	1
100	345000	0.007389	14	1.1	1
100	350000	0.006691	18	1.1	1
100	355000	0.006643	11	1.1	1
100	360000	0.005229	12	1.1	1
100	365000	0.009107	36	1.1	1
100	370000	0.009359	32	1.1	1
100	375000	-0.000849	7	1.1	1
100	380000	-0.001231	4	1.1	1
100	385000	0.000962	4	1.1	1
100	390000	0.000105	16	1.1	1
100	395000	0.000921	58	1.1	1
100	400000	0.003256	99	1.1	1
100	405000	0.004660	99	1.1	1
100	410000	0.004001	56	1.1	1
100	415000	0.002857	13	1.1	1
100	420000	0.002847	13	1.1	1
100	425000	0.004462	11	1.1	1
100	430000	0.005295	11	1.1	1
100	435000	0.002946	42	1.1	1
100	440000	0.002947	42	1.1	1
100	445000	0.003229	16	1.1	1
100	450000	0.007738	12	1.1	1
100	455000	0.009988	14	1.1	1
100	460000	0.007632	23	1.1	1
100	465000	0.007064	16	1.1	1
100	470000	0.002119	3	1.1	1
100	475000	0.000736	19	1.1	1
100	480000	0.003927	88	1.1	1
100	485000	0.003525	122	1.1	1
100	490000	0.002645	132	1.1	1
100	495000	0.003379	107	1.1	1
100	500000	0.002737	69	1.1	1
100	505000	0.004311	114	1.1	1
100	510000	0.006387	157	1.1	1
100	515000	0.007153	161	1.1	1
100	520000	0.004587	180	1.1	1
100	525000	0.003680	232	1.1	1
100	530000	0.005128	225	1.1	1
100	535000	0.005997	203	1.1	1
100	540000	0.004684	136	1.1	1
100	545000	0.005544	115	1.1	1
100	550000	0.006540	163	1.1	1
100	555000	0.007953	173	1.1	1
100	560000	0.010066	166	1.1	1
100	565000	0.007417	127	1.1	1
100	570000	0.002699	104	1.1	1
100	575000	0.002560	88	1.1	1
100	580000	0.005825	99	1.1	1
100	585000	0.005773	93	1.1	1
100	590000	0.004778	52	1.1	1
100	595000	0.009064	43	1.1	1
100	600000	0.007261	35	1.1	1
100	605000	0.003135	47	1.1	1
100	610000	0.006673	86	1.1	1
100	615000	0.008293	89	1.1	1
100	620000	0.008116	63	1.1	1
100	625000	0.010762	47	1.1	1
100	630000	0.008543	45	1.1	1
100	635000	0.002880	33	1.1	1
100	640000	0.005694	26	1.1	1
100	645000	0.010952	70	1.1	1
100	650000	0.008030	107	1.1	1
100	655000	0.005208	110	1.1	1
100	660000	0.004869	95	1.1	1
100	665000	0.004744	79	1.1	1
100	670000	0.004142	152	1.1	1
100	675000	0.003465	142	1.1	1
100	680000	0.005282	66	1.1	1
100	685000	0.006069	40	1.1	1
100	690000	0.001701	18	1.1	1
100	695000	0.003525	17	1.1	1
100	700000	0.011876	10	1.1	1
100	705000	0.007692	16	1.1	1
100	710000	0.011120	69	1.1	1
100	715000	0.007055	119	1.1	1
100	720000	0.004337	164	1.1	1
100	725000	0.005604	163	1.1	1
100	730000	0.005631	145	1.1	1
100	735000	0.005575	147	1.1	1
100	740000	0.005593	101	1.1	1
100	745000	0.004306	69	1.1	1
100	750000	0.004780	70	1.1	1
100	755000	0.004685	121	1.1	1
100	760000	0.004525	164	1.1	1
100	765000	0.005129	85	1.1	1
100	770000	0.000889	30	1.1	1
100	775000	0.004317	44	1.1	1
100	780000	0.011061	38	1.1	1
100	785000	0.010734	36	1.1	1
100	790000	0.006956	28	1.1	1
100	795000	0.004746	35	1.1	1
100	800000	0.005487	48	1.1	1
100	805000	0.009939	62	1.1	1
100	810000	0.014105	117	1.1	1
100	815000	0.013175	135	1.1	1
100	820000	0.010136	81	1.1	1
100	825000	0.005893	89	1.1	1
100	830000	0.004306	114	1.1	1
100	835000	0.002574	129	1.1	1
100	840000	0.005739	186	1.1	1
100	845000	0.007246	166	1.1	1
100	850000	0.004495	112	1.1	1
100	855000	0.006772	167	1.1	1
100	860000	0.006448	191	1.1	1
100	865000	0.006741	179	1.1	1
100	870000	0.010628	194	1.1	1
100	875000	0.010003	182	1.1	1
100	880000	0.005982	108	1.1	1
100	885000	0.005644	64	1.1	1
100	890000	0.006533	77	1.1	1
100	895000	0.008779	103	1.1	1
100	900000	0.006729	147	1.1	1
100	905000	0.006549	183	1.1	1
100	910000	0.007376	158	1.1	1
100	915000	0.007243	89	1.1	1
100	920000	0.009290	86	1.1	1
100	925000	0.008044	153	1.1	1
100	930000	0.005742	215	1.1	1
100	935000	0.003440	167	1.1	1
100	940000	0.006304	116	1.1	1
100	945000	0.010318	142	1.1	1
100	950000	0.011176	92	1.1	1
100	955000	0.002694	22	1.1	1
100	960000	0.001257	37	1.1	1
100	965000	0.002790	48	1.1	1
100	970000	0.001534	37	1.1	1
100	975000	0.003154	80	1.1	1
100	980000	0.009547	105	1.1	1
100	985000	0.010639	73	1.1	1
100	990000	0.002825	53	1.1	1
100	995000	0.004113	69	1.1	1
100	1000000	0.003871	135	1.1	1
100	1005000	0.003792	113	1.1	1
100	1010000	0.007085	98	1.1	1
100	1015000	0.009418	142	1.1	1
100	1020000	0.006953	147	1.1	1
100	1025000	0.003573	132	1.1	1
100	1030000	0.002780	151	1.1	1
100	1035000	0.005437	135	1.1	1
100	1040000	0.006986	79	1.1	1
100	1045000	0.002578	86	1.1	1
100	1050000	0.006584	76	1.1	1
100	1055000	0.008154	70	1.1	1
100	1060000	0.004346	83	1.1	1
100	1065000	0.003266	65	1.1	1
100	1070000	0.005936	70	1.1	1
100	1075000	0.010905	120	1.1	1
100	1080000	0.013468	133	1.1	1
100	1085000	0.009386	121	1.1	1
100	1090000	0.007175	156	1.1	1
100	1095000	0.006778	211	1.1	1
100	1100000	0.005220	171	1.1	1
100	1105000	0.004403	109	1.1	1
100	1110000	0.004821	97	1.1	1
100	1115000	0.004682	71	1.1	1
100	1120000	0.005297	124	1.1	1
100	1125000	0.005126	171	1.1	1
100	1130000	0.002875	162	1.1	1
100	1135000	0.002812	102	1.1	1
100	1140000	0.006060	72	1.1	1
100	1145000	0.006847	142	1.1	1
100	1150000	0.007372	186	1.1	1
100	1155000	0.009498	202	1.1	1
100	1160000	0.010835	167	1.1	1
100	1165000	0.007840	109	1.1	1
100	1170000	0.007029	161	1.1	1
100	1175000	0.004214	258	1.1	1
100	1180000	0.004815	323	1.1	1
100	1185000	0.007093	297	1.1	1
100	1190000	0.008225	167	1.1	1
100	1195000	0.006863	125	1.1	1
100	1200000	0.003722	181	1.1	1
100	1205000	0.004239	160	1.1	1
100	1210000	0.008242	139	1.1	1
100	1215000	0.008277	168	1.1	1
100	1220000	0.005575	179	1.1	1
100	1225000	0.006382	223	1.1	1
100	1230000	0.006716	224	1.1	1
100	1235000	0.006951	192	1.1	1
100	1240000	0.008659	117	1.1	1
100	1245000	0.007187	91	1.1	1
100	1250000	0.004121	161	1.1	1
100	1255000	0.003551	173	1.1	1
100	1260000	0.004208	139	1.1	1
100	1265000	0.004306	150	1.1	1
100	1270000	0.003865	125	1.1	1
100	1275000	0.010595	150	1.1	1
100	1280000	0.011543	258	1.1	1
100	1285000	0.008791	201	1.1	1
100	1290000	0.003357	84	1.1	1
100	1295000	0.007500	98	1.1	1
100	1300000	0.010486	127	1.1	1
100	1305000	0.009077	90	1.1	1
100	1310000	0.009355	194	1.1	1
100	1315000	0.006959	308	1.1	1
100	1320000	0.003223	216	1.1	1
100	1325000	0.002198	68	1.1	1
457	0	0.013424	18	1.1	1
457	5000	0.010152	30	1.1	1
457	10000	0.004134	20	1.1	1
457	15000	0.007674	21	1.1	1
457	20000	0.007409	35	1.1	1
457	25000	0.004932	39	1.1	1
457	30000	0.004080	26	1.1	1
457	35000	0.011452	22	1.1	1
457	40000	0.014157	21	1.1	1
457	45000	0.007804	12	1.1	1
457	50000	0.010741	12	1.1	1
457	55000	0.010944	10	1.1	1
457	60000	0.011939	20	1.1	1
457	65000	0.005657	55	1.1	1
457	70000	0.004262	61	1.1	1
457	75000	0.006873	28	1.1	1
457	80000	0.008085	23	1.1	1
457	85000	0.008316	45	1.1	1
457	90000	0.006883	43	1.1	1
457	95000	0.003944	63	1.1	1
457	100000	0.004801	112	1.1	1
457	105000	0.005252	125	1.1	1
457	110000	0.005084	70	1.1	1
457	115000	0.004978	18	1.1	1
457	120000	0.008763	45	1.1	1
457	125000	0.012385	66	1.1	1
457	130000	0.014944	28	1.1	1
457	135000	0.005708	39	1.1	1
457	140000	0.006129	63	1.1	1
457	145000	0.005304	55	1.1	1
457	150000	0.007964	80	1.1	1
457	155000	0.008721	85	1.1	1
457	160000	0.005717	41	1.1	1
457	165000	0.011080	38	1.1	1
457	170000	0.006941	94	1.1	1
457	175000	0.003892	153	1.1	1
457	180000	0.003486	103	1.1	1
457	185000	0.005452	34	1.1	1
457	190000	0.005915	90	1.1	1
457	195000	0.007679	127	1.1	1
457	200000	0.010561	101	1.1	1
457	205000	0.009288	62	1.1	1
457	210000	0.011357	90	1.1	1
457	215000	0.012259	89	1.1	1
457	220000	0.010930	62	1.1	1
457	225000	0.012317	73	1.1	1
457	230000	0.008226	60	1.1	1
457	235000	0.005283	53	1.1	1
457	240000	0.008366	37	1.1	1
457	245000	0.006973	24	1.1	1
457	250000	0.005403	22	1.1	1
457	255000	0.014124	35	1.1	1
457	260000	0.010273	52	1.1	1
457	265000	0.004528	44	1.1	1
457	270000	0.007799	54	1.1	1
457	275000	0.008809	73	1.1	1
457	280000	0.007361	93	1.1	1
457	285000	0.005866	83	1.1	1
457	290000	0.010743	45	1.1	1
457	295000	0.009745	67	1.1	1
457	300000	0.007933	57	1.1	1
457	305000	0.014420	26	1.1	1
457	310000	0.016292	45	1.1	1
457	315000	0.016593	54	1.1	1
457	320000	0.009516	70	1.1	1
457	325000	0.005695	71	1.1	1
457	330000	0.005668	51	1.1	1
457	335000	0.004951	48	1.1	1
457	340000	0.005803	52	1.1	1
457	345000	0.008547	54	1.1	1
457	350000	0.006994	45	1.1	1
457	355000	0.005071	40	1.1	1
457	360000	0.005399	33	1.1	1
457	365000	0.005466	22	1.1	1
457	370000	0.009537	13	1.1	1
457	375000	0.005122	14	1.1	1
457	380000	0.004631	23	1.1	1
457	385000	0.009164	40	1.1	1
457	390000	0.011421	48	1.1	1
457	395000	0.009211	37	1.1	1
457	400000	0.005837	32	1.1	1
457	405000	0.005552	46	1.1	1
457	410000	0.008044	69	1.1	1
457	415000	0.007819	67	1.1	1
457	420000	0.008143	44	1.1	1
457	425000	0.008163	50	1.1	1
457	430000	0.008754	78	1.1	1
457	435000	0.008499	119	1.1	1
457	440000	0.006755	142	1.1	1
457	445000	0.009502	130	1.1	1
457	450000	0.007096	123	1.1	1
457	455000	0.004096	153	1.1	1
457	460000	0.004911	117	1.1	1
457	465000	0.004105	82	1.1	1
457	470000	0.007215	72	1.1	1
457	475000	0.017115	14	1.1	1
457	480000	0.013071	10	1.1	1
457	485000	0.008291	36	1.1	1
457	490000	0.009075	91	1.1	1
457	495000	0.010609	94	1.1	1
457	500000	0.005451	61	1.1	1
457	505000	0.016270	104	1.1	1
457	510000	0.018014	121	1.1	1
457	515000	0.010535	62	1.1	1
457	520000	0.003514	47	1.1	1
457	525000	-0.000449	39	1.1	1
457	530000	0.021711	23	1.1	1
457	535000	0.015546	42	1.1	1
457	540000	0.010336	51	1.1	1
457	545000	0.014221	27	1.1	1
615	0	0.007907	127	1.1	1
615	5000	0.008739	230	1.1	1
615	10000	0.007584	132	1.1	1
615	15000	0.003684	45	1.1	1
615	20000	0.006113	84	1.1	1
615	25000	0.003726	141	1.1	1
615	30000	0.003832	133	1.1	1
615	35000	0.006534	129	1.1	1
615	40000	0.009938	194	1.1	1
615	45000	0.010348	211	1.1	1
615	50000	0.007276	162	1.1	1
615	55000	0.004388	150	1.1	1
615	60000	0.003753	120	1.1	1
615	65000	0.007515	117	1.1	1
615	70000	0.007206	153	1.1	1
615	75000	0.007409	178	1.1	1
615	80000	0.007624	178	1.1	1
615	85000	0.007512	196	1.1	1
615	90000	0.006943	215	1.1	1
615	95000	0.006366	174	1.1	1
615	100000	0.008293	187	1.1	1
615	105000	0.007640	184	1.1	1
615	110000	0.006643	160	1.1	1
615	115000	0.005659	104	1.1	1
615	120000	0.003529	75	1.1	1
615	125000	0.006365	99	1.1	1
615	130000	0.008004	103	1.1	1
615	135000	0.007485	140	1.1	1
615	140000	0.007680	242	1.1	1
615	145000	0.006970	255	1.1	1
615	150000	0.007539	170	1.1	1
615	155000	0.009416	157	1.1	1
615	160000	0.004937	147	1.1	1
615	165000	0.004999	136	1.1	1
615	170000	0.009037	103	1.1	1
615	175000	0.004911	74	1.1	1
615	180000	0.006517	98	1.1	1
615	185000	0.006164	129	1.1	1
615	190000	0.003216	123	1.1	1
615	195000	0.002676	138	1.1	1
615	200000	0.002346	144	1.1	1
615	205000	0.009281	161	1.1	1
615	210000	0.009131	190	1.1	1
615	215000	0.005469	131	1.1	1
615	220000	0.009285	95	1.1	1
615	225000	0.005701	131	1.1	1
615	230000	0.005501	157	1.1	1
615	235000	0.007396	143	1.1	1
615	240000	0.007237	97	1.1	1
615	245000	0.006675	56	1.1	1
615	250000	0.008002	106	1.1	1
615	255000	0.006337	159	1.1	1
615	260000	0.005941	156	1.1	1
615	265000	0.004847	149	1.1	1
615	270000	0.002674	156	1.1	1
615	275000	0.007391	197	1.1	1
615	280000	0.009428	180	1.1	1
615	285000	0.006401	151	1.1	1
615	290000	0.005629	100	1.1	1
615	295000	0.003314	82	1.1	1
615	300000	0.002750	113	1.1	1
615	305000	0.003693	88	1.1	1
615	310000	0.006235	117	1.1	1
615	315000	0.007141	185	1.1	1
615	320000	0.010877	178	1.1	1
615	325000	0.008891	190	1.1	1
615	330000	0.004971	216	1.1	1
615	335000	0.008403	167	1.1	1
615	340000	0.008867	149	1.1	1
615	345000	0.004759	133	1.1	1
615	350000	0.004509	77	1.1	1
615	355000	0.009608	82	1.1	1
615	360000	0.010669	108	1.1	1
615	365000	0.008191	83	1.1	1
615	370000	0.003147	105	1.1	1
615	375000	0.004437	165	1.1	1
615	380000	0.004537	214	1.1	1
615	385000	0.009162	219	1.1	1
615	390000	0.011294	140	1.1	1
615	395000	0.003163	126	1.1	1
615	400000	0.003255	175	1.1	1
615	405000	0.003081	149	1.1	1
615	410000	0.002820	116	1.1	1
615	415000	0.004070	136	1.1	1
615	420000	0.005582	113	1.1	1
615	425000	0.005877	38	1.1	1
636	0	0.020353	5	1.1	1
636	5000	0.011132	9	1.1	1
636	10000	0.015236	18	1.1	1
636	15000	0.009516	49	1.1	1
636	20000	0.007205	68	1.1	1
636	25000	0.007492	114	1.1	1
636	30000	0.007756	179	1.1	1
636	35000	0.012144	167	1.1	1
636	40000	0.016097	124	1.1	1
636	45000	0.013165	73	1.1	1
636	50000	0.005966	29	1.1	1
636	55000	0.007421	54	1.1	1
636	60000	0.014752	133	1.1	1
636	65000	0.017574	169	1.1	1
636	70000	0.015490	146	1.1	1
636	75000	0.015828	131	1.1	1
636	80000	0.015332	82	1.1	1
636	85000	0.002733	23	1.1	1
636	90000	0.001450	10	1.1	1
636	95000	0.002407	6	1.1	1
636	100000	0.002480	6	1.1	1
636	105000	0.000384	9	1.1	1
636	110000	0.007538	9	1.1	1
636	115000	0.020200	18	1.1	1
636	120000	0.017011	17	1.1	1
636	125000	0.009926	16	1.1	1
636	130000	0.016010	32	1.1	1
636	135000	0.009409	46	1.1	1
636	140000	0.002839	29	1.1	1
636	145000	0.005917	22	1.1	1
636	150000	0.005307	27	1.1	1
636	155000	0.003463	9	1.1	1
636	160000	0.010590	7	1.1	1
636	165000	0.006666	11	1.1	1
636	170000	0.002237	24	1.1	1
636	175000	0.002746	25	1.1	1
636	180000	0.001953	17	1.1	1
636	185000	0.002462	55	1.1	1
636	190000	0.004861	85	1.1	1
636	195000	0.005977	49	1.1	1
636	200000	0.004182	19	1.1	1
636	205000	0.003947	39	1.1	1
636	210000	0.008057	60	1.1	1
636	215000	0.007494	52	1.1	1
636	220000	0.002476	34	1.1	1
636	225000	0.015019	60	1.1	1
636	230000	0.016789	49	1.1	1
636	235000	0.005451	41	1.1	1
636	240000	0.006008	55	1.1	1
636	245000	0.011925	55	1.1	1
636	250000	0.009333	72	1.1	1
636	255000	0.003672	49	1.1	1
636	260000	0.003183	25	1.1	1
636	265000	0.010693	20	1.1	1
636	270000	0.010104	43	1.1	1
636	275000	0.006699	39	1.1	1
636	280000	0.008054	31	1.1	1
636	285000	0.017834	61	1.1	1
636	290000	0.021893	84	1.1	1
636	295000	0.019594	73	1.1	1
636	300000	0.013934	36	1.1	1
636	305000	0.003360	40	1.1	1
636	310000	0.007478	39	1.1	1
636	315000	0.014597	35	1.1	1
636	320000	0.011146	66	1.1	1
636	325000	0.010847	72	1.1	1
636	330000	0.008025	67	1.1	1
636	335000	0.009538	80	1.1	1
636	340000	0.011515	65	1.1	1
636	345000	0.006382	51	1.1	1
636	350000	0.003991	56	1.1	1
636	355000	0.006434	52	1.1	1
636	360000	0.007553	42	1.1	1
636	365000	0.003471	27	1.1	1
636	370000	0.005966	37	1.1	1
636	375000	0.004113	66	1.1	1
636	380000	0.001723	65	1.1	1
636	385000	0.007689	42	1.1	1
636	390000	0.014527	21	1.1	1
636	395000	0.003768	4	1.1	1
1362	0	0.001560	12	1.1	1
1362	5000	0.006626	23	1.1	1
1362	10000	0.007288	17	1.1	1
1362	15000	0.000235	9	1.1	1
1362	20000	0.017715	23	1.1	1
1362	25000	0.014980	32	1.1	1
1362	30000	0.004208	38	1.1	1
1362	35000	0.001163	57	1.1	1
1362	40000	-0.000316	31	1.1	1
1362	45000	0.000771	2	1.1	1
1362	50000	-0.001719	10	1.1	1
1362	55000	0.002234	15	1.1	1
1362	60000	0.005058	9	1.1	1
1362	65000	0.001710	21	1.1	1
1362	70000	0.004751	32	1.1	1
1362	75000	0.009504	17	1.1	1
1362	80000	0.009049	17	1.1	1
1362	85000	0.004609	45	1.1	1
1362	90000	0.002880	42	1.1	1
1362	95000	0.014340	53	1.1	1
1362	100000	0.013795	91	1.1	1
1362	105000	0.009875	97	1.1	1
1362	110000	0.009691	101	1.1	1
1362	115000	0.008164	90	1.1	1
1362	120000	0.005350	38	1.1	1
1456	0	0.000552	8	1.1	1
1456	5000	0.001332	9	1.1	1
1456	10000	0.006893	8	1.1	1
1456	15000	0.006796	7	1.1	1
1456	20000	-0.003295	1	1.1	1
1456	25000	-0.001347	6	1.1	1
1456	30000	-0.000643	12	1.1	1
1456	35000	0.002065	9	1.1	1
1456	40000	0.025790	47	1.1	1
1456	45000	0.026458	45	1.1	1
1456	50000	-0.001370	4	1.1	1
1456	55000	0.004104	12	1.1	1
1456	60000	0.006191	9	1.1	1
1456	65000	0.029583	4	1.1	1
1456	70000	0.010665	14	1.1	1
1456	75000	0.002906	11	1.1	1
1644	0	0.001300	2	1.1	1
1644	5000	0.018876	26	1.1	1
1644	10000	0.011639	104	1.1	1
1644	15000	0.005930	145	1.1	1
1644	20000	0.005035	126	1.1	1
1644	25000	0.005851	115	1.1	1
1644	30000	0.003246	56	1.1	1
1644	35000	0.001519	60	1.1	1
1644	40000	0.002918	146	1.1	1
1644	45000	0.003618	103	1.1	1
1644	50000	0.011309	100	1.1	1
1644	55000	0.009945	113	1.1	1
1644	60000	0.001110	77	1.1	1
1644	65000	0.002106	77	1.1	1
1644	70000	0.003891	29	1.1	1
1644	75000	0.011084	1	1.1	1
1688	0	0.008179	33	1.1	1
1688	5000	0.006412	54	1.1	1
1688	10000	0.003407	75	1.1	1
1688	15000	0.003804	93	1.1	1
1688	20000	0.004245	91	1.1	1
1688	25000	0.006294	79	1.1	1
1688	30000	0.007492	53	1.1	1
1688	35000	0.009205	76	1.1	1
1688	40000	0.009262	73	1.1	1
1688	45000	0.002611	38	1.1	1
1688	50000	0.000021	51	1.1	1
1688	55000	0.000359	132	1.1	1
1688	60000	0.001373	133	1.1	1
1688	65000	0.002583	52	1.1	1
1688	70000	0.000616	15	1.1	1
1710	0	0.014505	3	1.1	1
1710	5000	0.014505	3	1.1	1
1710	10000	0.006041	4	1.1	1
1710	15000	0.001091	22	1.1	1
1710	20000	0.002414	101	1.1	1
1710	25000	0.003139	155	1.1	1
1710	30000	0.005405	111	1.1	1
1710	35000	0.009402	126	1.1	1
1710	40000	0.007103	153	1.1	1
1710	45000	0.005036	114	1.1	1
1710	50000	0.004755	116	1.1	1
1710	55000	0.003852	179	1.1	1
1710	60000	0.004212	172	1.1	1
1710	65000	0.004177	69	1.1	1
1710	70000	0.002034	8	1.1	1
1823	0	0.002682	80	1.1	1
1823	5000	0.004028	106	1.1	1
1823	10000	0.010620	41	1.1	1
1823	15000	0.014080	44	1.1	1
1823	20000	0.011097	48	1.1	1
1823	25000	0.007606	73	1.1	1
1823	30000	0.007439	95	1.1	1
1823	35000	0.005684	72	1.1	1
1823	40000	0.003183	72	1.1	1
1823	45000	0.003299	79	1.1	1
1823	50000	0.004894	57	1.1	1
1823	55000	0.006626	19	1.1	1
1852	0	0.003213	107	1.1	1
1852	5000	0.003774	182	1.1	1
1852	10000	0.004264	163	1.1	1
1852	15000	0.005608	214	1.1	1
1852	20000	0.006556	277	1.1	1
1852	25000	0.005221	279	1.1	1
1852	30000	0.006242	220	1.1	1
1852	35000	0.007244	243	1.1	1
1852	40000	0.006753	222	1.1	1
1852	45000	0.005053	211	1.1	1
1852	50000	0.003163	140	1.1	1
2053	0	0.005017	39	1.1	1
2053	5000	0.004370	47	1.1	1
2053	10000	0.002626	30	1.1	1
2053	15000	0.002570	34	1.1	1
2053	20000	0.004940	34	1.1	1
2053	25000	0.004071	56	1.1	1
2053	30000	0.004296	45	1.1	1
2053	35000	0.010449	11	1.1	1
2239	0	0.004984	195	1.1	1
2239	5000	0.005658	293	1.1	1
2239	10000	0.008635	162	1.1	1
2239	15000	0.009718	89	1.1	1
2239	20000	0.005898	29	1.1	1
2239	25000	0.004801	4	1.1	1
2252	0	0.007445	11	1.1	1
2252	5000	0.012017	14	1.1	1
2252	10000	0.018683	5	1.1	1
2252	15000	0.003824	26	1.1	1
2252	20000	0.003848	24	1.1	1
2296	0	0.006241	13	1.1	1
2296	5000	0.005886	20	1.1	1
2296	10000	0.006813	12	1.1	1
2296	15000	0.004910	34	1.1	1
2296	20000	0.004199	29	1.1	1
2373	0	0.005081	64	1.1	1
2373	5000	0.004972	76	1.1	1
2373	10000	0.012124	23	1.1	1
2373	15000	0.020562	11	1.1	1
2417	0	0.009282	39	1.1	1
2417	5000	0.005258	78	1.1	1
2417	10000	0.001893	50	1.1	1
2417	15000	0.004233	11	1.1	1
2569	0	0.006434	99	1.1	1
2569	5000	0.006434	99	1.1	1
1785	0	0.011418	101	1.24	1
1785	5000	0.009971	126	1.24	1
1785	10000	0.008133	51	1.24	1
1785	15000	0.009289	37	1.24	1
1785	20000	0.004975	131	1.24	1
1785	25000	0.005434	220	1.24	1
1785	30000	0.007117	178	1.24	1
1785	35000	0.008858	78	1.24	1
1785	40000	0.006567	41	1.24	1
1785	45000	0.007591	105	1.24	1
1785	50000	0.004967	131	1.24	1
1785	55000	0.001891	75	1.24	1
1785	60000	0.002363	8	1.24	1
2076	0	0.005633	44	1.35	1
2076	5000	0.004928	95	1.35	1
2076	10000	0.004025	54	1.35	1
2076	15000	0.006177	67	1.35	1
2076	20000	0.005506	88	1.35	1
2076	25000	0.003544	47	1.35	1
2076	30000	0.004175	27	1.35	1
2076	35000	0.003464	4	1.35	1
2225	0	0.003379	251	1.43	1
2225	5000	0.003321	297	1.43	1
2225	10000	0.002967	133	1.43	1
2225	15000	0.003335	151	1.43	1
2225	20000	0.003953	82	1.43	1
2225	25000	0.004268	18	1.43	1
1429	0	0.005736	177	1.6	1
1429	5000	0.005621	235	1.6	1
1429	10000	0.007716	77	1.6	1
1429	15000	0.005858	80	1.6	1
1429	20000	0.001966	125	1.6	1
1429	25000	0.001191	95	1.6	1
1429	30000	0.002507	54	1.6	1
1429	35000	0.005966	38	1.6	1
1429	40000	0.004483	76	1.6	1
1429	45000	0.005986	152	1.6	1
1429	50000	0.007258	232	1.6	1
1429	55000	0.006282	290	1.6	1
1429	60000	0.006109	236	1.6	1
1429	65000	0.006260	180	1.6	1
1429	70000	0.005341	222	1.6	1
1429	75000	0.005161	259	1.6	1
1429	80000	0.005930	191	1.6	1
1429	85000	0.005260	137	1.6	1
1429	90000	0.003552	76	1.6	1
1429	95000	0.008378	114	1.6	1
1429	100000	0.010510	202	1.6	1
1429	105000	0.012525	96	1.6	1
1429	110000	0.004302	8	1.6	1
646	0	0.003929	170	2.1	1
646	5000	0.003953	230	2.1	1
646	10000	0.007446	126	2.1	1
646	15000	0.009013	94	2.1	1
646	20000	0.002399	118	2.1	1
646	25000	0.003931	194	2.1	1
646	30000	0.004097	187	2.1	1
646	35000	0.003975	150	2.1	1
646	40000	0.006141	149	2.1	1
646	45000	0.007456	166	2.1	1
646	50000	0.010286	176	2.1	1
646	55000	0.010717	116	2.1	1
646	60000	0.006499	113	2.1	1
646	65000	0.004869	172	2.1	1
646	70000	0.004114	176	2.1	1
646	75000	0.004703	178	2.1	1
646	80000	0.005059	176	2.1	1
646	85000	0.004346	103	2.1	1
646	90000	0.001834	16	2.1	1
646	95000	0.005815	47	2.1	1
646	100000	0.004872	119	2.1	1
646	105000	0.005834	158	2.1	1
646	110000	0.006818	187	2.1	1
646	115000	0.005831	192	2.1	1
646	120000	0.004486	100	2.1	1
646	125000	0.005567	69	2.1	1
646	130000	0.005978	122	2.1	1
646	135000	0.005766	161	2.1	1
646	140000	0.005367	178	2.1	1
646	145000	0.003337	163	2.1	1
646	150000	0.002983	189	2.1	1
646	155000	0.003553	185	2.1	1
646	160000	0.002965	190	2.1	1
646	165000	0.004779	176	2.1	1
646	170000	0.006996	169	2.1	1
646	175000	0.005395	156	2.1	1
646	180000	0.007202	101	2.1	1
646	185000	0.005933	157	2.1	1
646	190000	0.004515	225	2.1	1
646	195000	0.005882	223	2.1	1
646	200000	0.005973	179	2.1	1
646	205000	0.004364	96	2.1	1
646	210000	0.001106	22	2.1	1
646	215000	-0.000685	8	2.1	1
646	220000	0.001061	9	2.1	1
646	225000	0.001662	14	2.1	1
646	230000	0.000103	14	2.1	1
646	235000	0.005752	31	2.1	1
646	240000	0.006110	39	2.1	1
646	245000	0.005029	26	2.1	1
646	250000	0.001397	97	2.1	1
646	255000	0.003928	130	2.1	1
646	260000	0.007560	67	2.1	1
646	265000	0.002197	57	2.1	1
646	270000	0.002041	136	2.1	1
646	275000	0.001758	167	2.1	1
646	280000	0.004342	212	2.1	1
646	285000	0.005373	229	2.1	1
646	290000	0.004528	128	2.1	1
646	295000	0.004007	124	2.1	1
646	300000	0.004824	197	2.1	1
646	305000	0.005066	156	2.1	1
646	310000	0.003273	72	2.1	1
646	315000	0.008472	103	2.1	1
646	320000	0.006134	191	2.1	1
646	325000	0.005953	242	2.1	1
646	330000	0.009007	219	2.1	1
646	335000	0.009344	206	2.1	1
646	340000	0.006337	243	2.1	1
646	345000	0.003863	222	2.1	1
646	350000	0.003975	171	2.1	1
646	355000	0.004564	198	2.1	1
646	360000	0.005080	131	2.1	1
646	365000	0.005946	22	2.1	1
646	370000	0.011328	16	2.1	1
646	375000	0.015965	10	2.1	1
646	380000	0.003300	8	2.1	1
646	385000	0.005750	20	2.1	1
646	390000	0.006966	16	2.1	1
646	395000	0.001476	9	2.1	1
646	400000	-0.001902	9	2.1	1
646	405000	-0.001608	3	2.1	1
1069	0	-0.000954	7	2.1	1
1069	5000	0.004745	10	2.1	1
1069	10000	0.004669	9	2.1	1
1069	15000	0.000169	18	2.1	1
1069	20000	0.001044	17	2.1	1
1069	25000	0.002643	15	2.1	1
1069	30000	0.002674	19	2.1	1
1069	35000	0.002447	13	2.1	1
1069	40000	0.004515	4	2.1	1
1069	45000	-0.002595	1	2.1	1
1069	50000	-0.002595	1	2.1	1
1069	55000	-0.002191	2	2.1	1
1069	60000	-0.002121	4	2.1	1
1069	65000	0.002360	6	2.1	1
1069	70000	0.005063	20	2.1	1
1069	75000	0.003817	28	2.1	1
1069	80000	0.001989	12	2.1	1
1069	90000	0.001275	5	2.1	1
1069	95000	0.002170	7	2.1	1
1069	100000	0.011455	41	2.1	1
1069	105000	0.012217	55	2.1	1
1069	110000	0.008423	131	2.1	1
1069	115000	0.006852	207	2.1	1
1069	120000	0.006535	180	2.1	1
1069	125000	0.008191	97	2.1	1
1069	130000	0.015493	41	2.1	1
1069	135000	0.014150	40	2.1	1
1069	140000	0.007319	18	2.1	1
1069	145000	0.007527	13	2.1	1
1069	150000	0.011595	11	2.1	1
1069	155000	0.007318	11	2.1	1
1069	160000	-0.001990	3	2.1	1
1069	170000	0.007923	3	2.1	1
1069	175000	0.003777	9	2.1	1
1069	180000	0.001422	11	2.1	1
1069	185000	-0.000146	13	2.1	1
1069	190000	-0.000556	17	2.1	1
1069	195000	-0.000237	9	2.1	1
1918	0	0.003106	27	2.1	1
1918	5000	0.002954	91	2.1	1
1918	10000	0.003278	96	2.1	1
1918	15000	0.005053	72	2.1	1
1918	20000	0.007649	83	2.1	1
1918	25000	0.011121	60	2.1	1
1918	30000	0.011032	67	2.1	1
1918	35000	0.010713	78	2.1	1
1918	40000	0.006326	62	2.1	1
1918	45000	0.000863	34	2.1	1
2193	0	0.009538	135	2.1	1
2193	5000	0.009032	225	2.1	1
2193	10000	0.006744	115	2.1	1
2193	15000	0.017927	108	2.1	1
2193	20000	0.021783	105	2.1	1
2193	25000	0.017368	22	2.1	1
2643	0	0.007095	89	2.1	1
2643	5000	0.007095	89	2.1	1
1504	0	0.005885	128	6.9	1
1504	5000	0.014122	193	6.9	1
1504	10000	0.020554	135	6.9	1
1504	15000	0.009672	150	6.9	1
1504	20000	0.006197	147	6.9	1
1504	25000	0.005700	125	6.9	1
1504	30000	0.010844	142	6.9	1
1504	35000	0.012116	143	6.9	1
1504	40000	0.012089	155	6.9	1
1504	45000	0.013638	195	6.9	1
1504	50000	0.013254	128	6.9	1
1504	55000	0.015778	123	6.9	1
1504	60000	0.015968	147	6.9	1
1504	65000	0.007008	137	6.9	1
1504	70000	0.003393	84	6.9	1
1504	75000	0.001207	2	6.9	1
1504	80000	0.006331	3	6.9	1
1504	85000	0.016578	1	6.9	1
1033	0	0.011000	22	7.18	1
1033	5000	0.009530	31	7.18	1
1033	10000	0.004616	17	7.18	1
1033	15000	0.004029	14	7.18	1
1033	20000	0.004674	9	7.18	1
1033	25000	0.001946	5	7.18	1
1033	30000	0.003313	4	7.18	1
1033	35000	0.006195	51	7.18	1
1033	40000	0.008632	160	7.18	1
1033	45000	0.008380	149	7.18	1
1033	50000	0.005361	100	7.18	1
1033	55000	0.003362	196	7.18	1
1033	60000	0.002745	171	7.18	1
1033	65000	0.007214	100	7.18	1
1033	70000	0.006412	138	7.18	1
1033	75000	0.003948	123	7.18	1
1033	80000	0.008200	141	7.18	1
1033	85000	0.008564	214	7.18	1
1033	90000	0.007393	236	7.18	1
1033	95000	0.007241	217	7.18	1
1033	100000	0.005746	181	7.18	1
1033	105000	0.003932	187	7.18	1
1033	110000	0.003930	143	7.18	1
1033	115000	0.007521	150	7.18	1
1033	120000	0.005645	189	7.18	1
1033	125000	0.002862	121	7.18	1
1033	130000	0.006828	125	7.18	1
1033	135000	0.006194	168	7.18	1
1033	140000	0.004595	200	7.18	1
1033	145000	0.005990	271	7.18	1
1033	150000	0.009741	310	7.18	1
1033	155000	0.008602	246	7.18	1
1033	160000	0.004283	199	7.18	1
1033	165000	0.007355	211	7.18	1
1033	170000	0.008870	231	7.18	1
1033	175000	0.008192	251	7.18	1
1033	180000	0.005273	199	7.18	1
1033	185000	0.002772	79	7.18	1
1033	190000	0.005866	9	7.18	1
1033	195000	0.001723	9	7.18	1
1033	200000	0.007583	12	7.18	1
1033	205000	0.006624	16	7.18	1
1033	210000	0.002346	13	7.18	1
1106	0	0.004596	36	7.45	1
1106	5000	0.006624	50	7.45	1
1106	10000	0.007727	57	7.45	1
1106	15000	0.004475	112	7.45	1
1106	20000	0.003291	142	7.45	1
1106	25000	0.003032	80	7.45	1
1106	30000	0.000248	7	7.45	1
1106	40000	0.008833	1	7.45	1
1106	45000	0.008833	1	7.45	1
1106	50000	0.001352	1	7.45	1
1106	55000	0.005214	49	7.45	1
1106	60000	0.012070	123	7.45	1
1106	65000	0.013155	167	7.45	1
1106	70000	0.008687	147	7.45	1
1106	75000	0.007591	143	7.45	1
1106	80000	0.008548	101	7.45	1
1106	85000	0.009387	19	7.45	1
1106	90000	0.012614	103	7.45	1
1106	95000	0.011497	107	7.45	1
1106	100000	0.007078	72	7.45	1
1106	105000	0.007795	143	7.45	1
1106	110000	0.007999	122	7.45	1
1106	115000	0.008478	44	7.45	1
1106	120000	0.004869	4	7.45	1
1106	125000	-0.000358	6	7.45	1
1106	130000	0.011848	9	7.45	1
1106	135000	0.026320	4	7.45	1
1106	150000	-0.001098	2	7.45	1
1106	155000	-0.001098	2	7.45	1
1106	165000	-0.000314	4	7.45	1
1106	170000	0.009400	58	7.45	1
1106	175000	0.022689	97	7.45	1
1106	180000	0.021735	82	7.45	1
1106	185000	0.003279	39	7.45	1
1020	0	0.005602	133	9.38	1
1020	5000	0.005075	190	9.38	1
1020	10000	0.006490	118	9.38	1
1020	15000	0.008827	95	9.38	1
1020	20000	0.013452	96	9.38	1
1020	25000	0.013258	103	9.38	1
1020	30000	0.012159	115	9.38	1
1020	35000	0.011247	102	9.38	1
1020	40000	0.002540	42	9.38	1
1020	45000	0.003821	78	9.38	1
1020	50000	0.007553	121	9.38	1
1020	55000	0.007891	105	9.38	1
1020	60000	0.009275	94	9.38	1
1020	65000	0.012104	124	9.38	1
1020	70000	0.009091	125	9.38	1
1020	75000	0.006060	109	9.38	1
1020	80000	0.011444	136	9.38	1
1020	85000	0.013871	132	9.38	1
1020	90000	0.010937	128	9.38	1
1020	95000	0.008728	98	9.38	1
1020	100000	0.005220	52	9.38	1
1020	105000	0.005387	37	9.38	1
1020	110000	0.004610	33	9.38	1
1020	115000	0.005117	49	9.38	1
1020	120000	0.006491	60	9.38	1
1020	125000	0.006699	111	9.38	1
1020	130000	0.010077	143	9.38	1
1020	135000	0.011205	164	9.38	1
1020	140000	0.009280	149	9.38	1
1020	145000	0.007694	82	9.38	1
1020	150000	0.008295	81	9.38	1
1020	155000	0.011095	108	9.38	1
1020	160000	0.007935	124	9.38	1
1020	165000	0.007757	147	9.38	1
1020	170000	0.008256	132	9.38	1
1020	175000	0.005363	109	9.38	1
1020	180000	0.005543	74	9.38	1
1020	185000	0.009572	17	9.38	1
1020	190000	0.008889	10	9.38	1
1020	195000	0.004156	7	9.38	1
1020	200000	-0.000877	8	9.38	1
1020	205000	-0.001270	9	9.38	1
1020	210000	-0.002391	2	9.38	1
481	0	0.008409	69	10.6	1
481	5000	0.010775	91	10.6	1
481	10000	0.009512	55	10.6	1
481	15000	0.002401	67	10.6	1
481	20000	0.003356	80	10.6	1
481	25000	0.003690	63	10.6	1
481	30000	0.003462	90	10.6	1
481	35000	0.002298	109	10.6	1
481	40000	0.002344	91	10.6	1
481	45000	0.005240	133	10.6	1
481	50000	0.005455	86	10.6	1
481	55000	0.004446	67	10.6	1
481	60000	0.006934	147	10.6	1
481	65000	0.009312	170	10.6	1
481	70000	0.007017	149	10.6	1
481	75000	0.006465	141	10.6	1
481	80000	0.008354	137	10.6	1
481	85000	0.007859	150	10.6	1
481	90000	0.009356	162	10.6	1
481	95000	0.011578	186	10.6	1
481	100000	0.007942	206	10.6	1
481	105000	0.004474	136	10.6	1
481	110000	0.005263	63	10.6	1
481	115000	0.002885	48	10.6	1
481	120000	0.006739	81	10.6	1
481	125000	0.011668	135	10.6	1
481	130000	0.010604	135	10.6	1
481	135000	0.005904	110	10.6	1
481	140000	0.005950	157	10.6	1
481	145000	0.005117	149	10.6	1
481	150000	0.003854	73	10.6	1
481	155000	0.003090	42	10.6	1
481	160000	0.002664	26	10.6	1
481	165000	0.000780	21	10.6	1
481	170000	0.002245	42	10.6	1
481	175000	0.003974	77	10.6	1
481	180000	0.006637	64	10.6	1
481	185000	0.006245	49	10.6	1
481	190000	0.003908	48	10.6	1
481	195000	0.004937	32	10.6	1
481	200000	0.007095	33	10.6	1
481	205000	0.009788	33	10.6	1
481	210000	0.009597	28	10.6	1
481	215000	0.008650	16	10.6	1
481	220000	0.003452	20	10.6	1
481	225000	0.001164	29	10.6	1
481	230000	-0.000846	20	10.6	1
481	235000	-0.001470	12	10.6	1
481	240000	0.001265	26	10.6	1
481	245000	0.003607	27	10.6	1
481	250000	0.005258	22	10.6	1
481	255000	0.007882	22	10.6	1
481	260000	0.013336	13	10.6	1
481	265000	0.009287	17	10.6	1
481	270000	0.009744	11	10.6	1
481	275000	0.006778	25	10.6	1
481	280000	0.007486	44	10.6	1
481	285000	0.006928	25	10.6	1
481	290000	0.006372	14	10.6	1
481	295000	0.007134	13	10.6	1
481	300000	0.000360	12	10.6	1
481	305000	0.000098	13	10.6	1
481	310000	0.000436	5	10.6	1
481	315000	0.001661	8	10.6	1
481	320000	0.003670	15	10.6	1
481	325000	0.004674	13	10.6	1
481	330000	0.009492	17	10.6	1
481	335000	0.009705	20	10.6	1
481	340000	0.008795	18	10.6	1
481	345000	0.003942	27	10.6	1
481	350000	0.003212	28	10.6	1
481	355000	0.007951	11	10.6	1
481	360000	0.007810	13	10.6	1
481	365000	0.010150	58	10.6	1
481	370000	0.010550	46	10.6	1
481	375000	-0.001912	4	10.6	1
481	380000	-0.001922	3	10.6	1
481	385000	-0.001844	1	10.6	1
481	390000	0.000063	11	10.6	1
481	395000	0.015610	19	10.6	1
481	400000	0.023053	13	10.6	1
481	405000	0.002291	9	10.6	1
481	410000	0.005845	17	10.6	1
481	415000	0.012873	27	10.6	1
481	420000	0.013387	19	10.6	1
481	425000	0.000613	11	10.6	1
481	430000	0.002440	21	10.6	1
481	435000	0.002097	16	10.6	1
481	440000	0.002450	10	10.6	1
481	445000	0.004303	19	10.6	1
481	450000	0.006085	31	10.6	1
481	455000	0.008207	28	10.6	1
481	460000	0.012069	15	10.6	1
481	465000	0.014764	21	10.6	1
481	470000	0.009383	32	10.6	1
481	475000	0.003500	20	10.6	1
481	480000	0.002177	11	10.6	1
481	485000	0.004938	13	10.6	1
481	490000	0.008818	4	10.6	1
481	495000	-0.000478	2	10.6	1
481	500000	0.005925	6	10.6	1
481	505000	0.005182	17	10.6	1
481	510000	0.007043	27	10.6	1
481	515000	0.004904	34	10.6	1
481	520000	0.001544	36	10.6	1
481	525000	0.001714	16	10.6	1
544	0	0.009383	207	10.6	1
544	5000	0.007821	331	10.6	1
544	10000	0.007298	173	10.6	1
544	15000	0.012042	166	10.6	1
544	20000	0.008437	184	10.6	1
544	25000	0.003579	84	10.6	1
544	30000	0.006949	50	10.6	1
544	35000	0.005581	111	10.6	1
544	40000	0.005608	94	10.6	1
544	45000	0.006619	43	10.6	1
544	50000	0.005004	84	10.6	1
544	55000	0.006237	142	10.6	1
544	60000	0.007666	172	10.6	1
544	65000	0.006717	196	10.6	1
544	70000	0.005795	192	10.6	1
544	75000	0.008913	152	10.6	1
544	80000	0.007623	187	10.6	1
544	85000	0.008539	214	10.6	1
544	90000	0.009148	183	10.6	1
544	95000	0.004998	233	10.6	1
544	100000	0.005042	259	10.6	1
544	105000	0.006719	198	10.6	1
544	110000	0.006824	163	10.6	1
544	115000	0.003384	144	10.6	1
544	120000	0.002585	174	10.6	1
544	125000	0.003272	147	10.6	1
544	130000	0.004097	63	10.6	1
544	135000	0.010351	113	10.6	1
544	140000	0.009663	199	10.6	1
544	145000	0.008215	207	10.6	1
544	150000	0.006550	180	10.6	1
544	155000	0.004906	175	10.6	1
544	160000	0.006226	134	10.6	1
544	165000	0.004470	143	10.6	1
544	170000	0.003411	195	10.6	1
544	175000	0.006566	161	10.6	1
544	180000	0.009207	88	10.6	1
544	185000	0.003825	111	10.6	1
544	190000	0.005890	206	10.6	1
544	195000	0.006335	155	10.6	1
544	200000	0.003131	51	10.6	1
544	205000	0.003490	59	10.6	1
544	210000	0.003261	123	10.6	1
544	215000	0.005559	174	10.6	1
544	220000	0.007051	222	10.6	1
544	225000	0.005961	272	10.6	1
544	230000	0.004277	304	10.6	1
544	235000	0.002941	295	10.6	1
544	240000	0.004024	260	10.6	1
544	245000	0.004379	215	10.6	1
544	250000	0.002812	140	10.6	1
544	255000	0.003142	102	10.6	1
544	260000	0.004186	133	10.6	1
544	265000	0.005216	199	10.6	1
544	270000	0.004314	208	10.6	1
544	275000	0.002553	137	10.6	1
544	280000	0.005794	223	10.6	1
544	285000	0.005748	227	10.6	1
544	290000	0.004342	132	10.6	1
544	295000	0.005480	181	10.6	1
544	300000	0.005538	156	10.6	1
544	305000	0.007248	183	10.6	1
544	310000	0.007793	213	10.6	1
544	315000	0.010840	247	10.6	1
544	320000	0.011790	256	10.6	1
544	325000	0.007272	188	10.6	1
544	330000	0.003718	195	10.6	1
544	335000	0.005067	150	10.6	1
544	340000	0.005511	120	10.6	1
544	345000	0.002790	144	10.6	1
544	350000	0.004738	181	10.6	1
544	355000	0.004619	167	10.6	1
544	360000	0.002975	169	10.6	1
544	365000	0.005242	247	10.6	1
544	370000	0.005292	273	10.6	1
544	375000	0.004742	229	10.6	1
544	380000	0.004249	129	10.6	1
544	385000	0.003725	138	10.6	1
544	390000	0.006486	144	10.6	1
544	395000	0.007685	161	10.6	1
544	400000	0.007059	209	10.6	1
544	405000	0.007693	139	10.6	1
544	410000	0.005338	134	10.6	1
544	415000	0.005060	224	10.6	1
544	420000	0.009106	229	10.6	1
544	425000	0.012894	201	10.6	1
544	430000	0.005354	234	10.6	1
544	435000	0.001055	176	10.6	1
544	440000	0.006802	119	10.6	1
544	445000	0.005212	159	10.6	1
544	450000	0.004228	196	10.6	1
544	455000	0.004686	198	10.6	1
544	460000	0.003731	129	10.6	1
544	465000	0.003673	36	10.6	1
544	470000	0.004115	53	10.6	1
544	475000	0.004496	48	10.6	1
1491	0	0.008339	61	10.6	1
1491	5000	0.004423	122	10.6	1
1491	10000	0.004772	113	10.6	1
1491	15000	0.005283	143	10.6	1
1491	20000	0.004671	178	10.6	1
1491	25000	0.005491	178	10.6	1
1491	30000	0.003499	130	10.6	1
1491	35000	0.001987	124	10.6	1
1491	40000	0.006288	189	10.6	1
1491	45000	0.008641	197	10.6	1
1491	50000	0.005672	192	10.6	1
1491	55000	0.005760	175	10.6	1
1491	60000	0.007117	135	10.6	1
1491	65000	0.004928	98	10.6	1
1491	70000	0.009309	99	10.6	1
1491	75000	0.009363	126	10.6	1
1491	80000	0.004784	151	10.6	1
1491	85000	0.004629	202	10.6	1
1491	90000	0.004667	174	10.6	1
1491	95000	0.003536	57	10.6	1
60	0	0.003995	115	11.02	1
60	5000	0.003672	153	11.02	1
60	10000	0.007293	97	11.02	1
60	15000	0.009116	88	11.02	1
60	20000	0.004698	52	11.02	1
60	25000	0.005000	81	11.02	1
60	30000	0.006548	142	11.02	1
60	35000	0.007117	214	11.02	1
60	40000	0.006095	162	11.02	1
60	45000	0.004096	93	11.02	1
60	50000	0.005973	99	11.02	1
60	55000	0.010203	75	11.02	1
60	60000	0.011868	89	11.02	1
60	65000	0.009320	58	11.02	1
60	70000	0.011041	20	11.02	1
60	75000	0.006969	54	11.02	1
60	80000	0.003352	72	11.02	1
60	85000	0.004381	112	11.02	1
60	90000	0.006314	243	11.02	1
60	95000	0.006759	229	11.02	1
60	100000	0.005421	181	11.02	1
60	105000	0.005706	245	11.02	1
60	110000	0.005189	286	11.02	1
60	115000	0.006206	289	11.02	1
60	120000	0.006164	281	11.02	1
60	125000	0.006022	281	11.02	1
60	130000	0.007483	281	11.02	1
60	135000	0.006483	246	11.02	1
60	140000	0.006626	191	11.02	1
60	145000	0.007094	171	11.02	1
60	150000	0.009459	196	11.02	1
60	155000	0.008372	276	11.02	1
60	160000	0.007662	240	11.02	1
60	165000	0.005828	248	11.02	1
60	170000	0.004896	272	11.02	1
60	175000	0.005549	178	11.02	1
60	180000	0.005296	138	11.02	1
60	185000	0.007677	139	11.02	1
60	190000	0.009713	168	11.02	1
60	195000	0.007355	250	11.02	1
60	200000	0.006249	241	11.02	1
60	205000	0.006377	173	11.02	1
60	210000	0.005800	210	11.02	1
60	215000	0.009304	238	11.02	1
60	220000	0.011894	235	11.02	1
60	225000	0.009933	237	11.02	1
60	230000	0.006600	258	11.02	1
60	235000	0.004858	274	11.02	1
60	240000	0.005193	220	11.02	1
60	245000	0.005351	206	11.02	1
60	250000	0.005581	190	11.02	1
60	255000	0.005653	162	11.02	1
60	260000	0.005096	177	11.02	1
60	265000	0.006737	163	11.02	1
60	270000	0.007072	200	11.02	1
60	275000	0.005726	174	11.02	1
60	280000	0.004617	114	11.02	1
60	285000	0.006960	136	11.02	1
60	290000	0.009233	125	11.02	1
60	295000	0.008925	121	11.02	1
60	300000	0.009263	100	11.02	1
60	305000	0.009628	71	11.02	1
60	310000	0.006053	82	11.02	1
60	315000	0.009026	113	11.02	1
60	320000	0.009343	132	11.02	1
60	325000	0.009233	104	11.02	1
60	330000	0.009000	82	11.02	1
60	335000	0.003915	109	11.02	1
60	340000	0.007944	146	11.02	1
60	345000	0.012140	123	11.02	1
60	350000	0.009144	125	11.02	1
60	355000	0.006335	171	11.02	1
60	360000	0.008466	154	11.02	1
60	365000	0.008429	130	11.02	1
60	370000	0.004000	117	11.02	1
60	375000	0.002284	68	11.02	1
60	380000	0.004765	90	11.02	1
60	385000	0.005326	143	11.02	1
60	390000	0.003856	84	11.02	1
60	395000	0.008000	26	11.02	1
60	400000	0.009824	29	11.02	1
60	405000	0.007431	79	11.02	1
60	410000	0.006943	83	11.02	1
60	415000	0.003997	41	11.02	1
60	420000	0.004739	65	11.02	1
60	425000	0.008677	89	11.02	1
60	430000	0.006149	188	11.02	1
60	435000	0.004345	231	11.02	1
60	440000	0.005722	289	11.02	1
60	445000	0.006057	324	11.02	1
60	450000	0.004279	255	11.02	1
60	455000	0.004691	210	11.02	1
60	460000	0.006754	92	11.02	1
60	465000	0.003047	45	11.02	1
60	470000	0.002453	80	11.02	1
60	475000	0.002836	88	11.02	1
60	480000	0.004430	81	11.02	1
60	485000	0.004691	96	11.02	1
60	490000	0.005768	121	11.02	1
60	495000	0.005977	110	11.02	1
60	500000	0.005279	153	11.02	1
60	505000	0.005545	236	11.02	1
60	510000	0.005801	207	11.02	1
60	515000	0.005606	135	11.02	1
60	520000	0.007077	92	11.02	1
60	525000	0.010348	97	11.02	1
60	530000	0.008704	95	11.02	1
60	535000	0.004308	103	11.02	1
60	540000	0.004129	161	11.02	1
60	545000	0.005520	111	11.02	1
60	550000	0.007119	49	11.02	1
60	555000	0.004990	156	11.02	1
60	560000	0.004681	226	11.02	1
60	565000	0.003898	148	11.02	1
60	570000	0.003445	143	11.02	1
60	575000	0.007696	168	11.02	1
60	580000	0.008930	122	11.02	1
60	585000	0.006929	164	11.02	1
60	590000	0.006508	202	11.02	1
60	595000	0.005890	166	11.02	1
60	600000	0.007087	144	11.02	1
60	605000	0.005430	138	11.02	1
60	610000	0.008180	144	11.02	1
60	615000	0.008557	122	11.02	1
60	620000	0.005034	106	11.02	1
60	625000	0.005842	114	11.02	1
60	630000	0.006377	121	11.02	1
60	635000	0.008117	145	11.02	1
60	640000	0.007535	150	11.02	1
60	645000	0.005532	168	11.02	1
60	650000	0.005970	230	11.02	1
60	655000	0.006340	219	11.02	1
60	660000	0.007433	134	11.02	1
60	665000	0.010810	123	11.02	1
60	670000	0.009461	103	11.02	1
60	675000	0.007996	76	11.02	1
60	680000	0.009336	106	11.02	1
60	685000	0.011578	126	11.02	1
60	690000	0.009733	161	11.02	1
60	695000	0.006327	165	11.02	1
60	700000	0.005529	145	11.02	1
60	705000	0.010167	138	11.02	1
60	710000	0.012080	181	11.02	1
60	715000	0.006879	197	11.02	1
60	720000	0.008956	166	11.02	1
60	725000	0.009267	174	11.02	1
60	730000	0.004739	184	11.02	1
60	735000	0.006443	169	11.02	1
60	740000	0.006308	213	11.02	1
60	745000	0.005029	189	11.02	1
60	750000	0.006246	116	11.02	1
60	755000	0.007625	138	11.02	1
60	760000	0.006272	146	11.02	1
60	765000	0.006150	171	11.02	1
60	770000	0.006633	132	11.02	1
60	775000	0.008227	110	11.02	1
60	780000	0.007740	169	11.02	1
60	785000	0.006420	204	11.02	1
60	790000	0.012035	174	11.02	1
60	795000	0.012897	124	11.02	1
60	800000	0.007343	105	11.02	1
60	805000	0.010587	98	11.02	1
60	810000	0.007751	125	11.02	1
60	815000	0.006313	111	11.02	1
60	820000	0.006826	88	11.02	1
60	825000	0.005375	122	11.02	1
60	830000	0.004309	172	11.02	1
60	835000	0.005686	157	11.02	1
60	840000	0.005920	152	11.02	1
60	845000	0.005399	146	11.02	1
60	850000	0.004031	151	11.02	1
60	855000	0.003923	171	11.02	1
60	860000	0.004706	177	11.02	1
60	865000	0.004745	159	11.02	1
60	870000	0.007666	98	11.02	1
60	875000	0.009441	97	11.02	1
60	880000	0.006007	126	11.02	1
60	885000	0.004950	128	11.02	1
60	890000	0.003950	146	11.02	1
60	895000	0.004570	166	11.02	1
60	900000	0.005134	139	11.02	1
60	905000	0.007008	134	11.02	1
60	910000	0.011205	143	11.02	1
60	915000	0.008573	136	11.02	1
60	920000	0.007809	127	11.02	1
60	925000	0.008366	92	11.02	1
60	930000	0.008148	85	11.02	1
60	935000	0.006212	126	11.02	1
60	940000	0.003221	105	11.02	1
60	945000	0.005216	98	11.02	1
60	950000	0.005611	127	11.02	1
60	955000	0.006855	110	11.02	1
60	960000	0.010513	92	11.02	1
60	965000	0.011194	86	11.02	1
60	970000	0.008889	115	11.02	1
60	975000	0.007435	103	11.02	1
60	980000	0.003767	62	11.02	1
60	985000	0.003161	64	11.02	1
60	990000	0.006607	90	11.02	1
60	995000	0.007027	74	11.02	1
60	1000000	0.005870	85	11.02	1
60	1005000	0.007104	130	11.02	1
60	1010000	0.007969	111	11.02	1
60	1015000	0.006627	88	11.02	1
60	1020000	0.007176	71	11.02	1
60	1025000	0.007414	71	11.02	1
60	1030000	0.004907	99	11.02	1
60	1035000	0.004956	127	11.02	1
60	1040000	0.007148	140	11.02	1
60	1045000	0.007462	148	11.02	1
60	1050000	0.008470	147	11.02	1
60	1055000	0.009677	92	11.02	1
60	1060000	0.009674	35	11.02	1
60	1065000	0.016169	18	11.02	1
60	1070000	0.001276	24	11.02	1
60	1075000	0.005841	41	11.02	1
60	1080000	0.009104	71	11.02	1
60	1085000	0.008736	114	11.02	1
60	1090000	0.009011	133	11.02	1
60	1095000	0.007940	134	11.02	1
60	1100000	0.005090	138	11.02	1
60	1105000	0.003590	182	11.02	1
60	1110000	0.004619	162	11.02	1
60	1115000	0.005551	82	11.02	1
60	1120000	0.006540	70	11.02	1
60	1125000	0.006088	78	11.02	1
60	1130000	0.003758	84	11.02	1
60	1135000	0.006932	121	11.02	1
60	1140000	0.009569	137	11.02	1
60	1145000	0.009102	134	11.02	1
60	1150000	0.008322	122	11.02	1
60	1155000	0.007912	107	11.02	1
60	1160000	0.006063	84	11.02	1
60	1165000	0.004271	91	11.02	1
60	1170000	0.005221	82	11.02	1
60	1175000	0.005379	34	11.02	1
60	1180000	0.005425	45	11.02	1
60	1185000	0.005504	80	11.02	1
60	1190000	0.005496	87	11.02	1
60	1195000	0.007599	86	11.02	1
60	1200000	0.005898	133	11.02	1
60	1205000	0.003813	169	11.02	1
60	1210000	0.004219	132	11.02	1
60	1215000	0.005576	96	11.02	1
60	1220000	0.009173	98	11.02	1
60	1225000	0.009050	98	11.02	1
60	1230000	0.003481	130	11.02	1
60	1235000	0.004179	162	11.02	1
60	1240000	0.004416	147	11.02	1
60	1245000	0.003161	126	11.02	1
60	1250000	0.005034	142	11.02	1
60	1255000	0.009085	119	11.02	1
60	1260000	0.007194	88	11.02	1
60	1265000	0.004567	68	11.02	1
60	1270000	0.007599	92	11.02	1
60	1275000	0.006381	150	11.02	1
60	1280000	0.005604	117	11.02	1
60	1285000	0.007067	163	11.02	1
60	1290000	0.006736	171	11.02	1
60	1295000	0.003589	75	11.02	1
60	1300000	0.006864	55	11.02	1
60	1305000	0.005991	102	11.02	1
60	1310000	0.005753	104	11.02	1
60	1315000	0.006490	41	11.02	1
60	1320000	0.009481	22	11.02	1
60	1325000	0.009423	30	11.02	1
60	1330000	0.007614	35	11.02	1
60	1335000	0.016827	65	11.02	1
60	1340000	0.016608	90	11.02	1
60	1345000	0.014940	79	11.02	1
60	1350000	0.012692	72	11.02	1
60	1355000	0.009412	83	11.02	1
60	1360000	0.009481	79	11.02	1
60	1365000	0.008632	65	11.02	1
60	1370000	0.009079	59	11.02	1
60	1375000	0.008737	34	11.02	1
60	1380000	0.010167	15	11.02	1
60	1385000	0.008275	22	11.02	1
60	1390000	0.004219	29	11.02	1
60	1395000	0.003603	75	11.02	1
60	1400000	0.005830	124	11.02	1
60	1405000	0.006605	103	11.02	1
60	1410000	0.006506	106	11.02	1
60	1415000	0.008443	144	11.02	1
60	1420000	0.008999	109	11.02	1
60	1425000	0.006916	58	11.02	1
60	1430000	0.008362	73	11.02	1
60	1435000	0.009368	94	11.02	1
60	1440000	0.005650	119	11.02	1
60	1445000	0.005452	168	11.02	1
60	1450000	0.005454	239	11.02	1
60	1455000	0.003322	270	11.02	1
60	1460000	0.003039	213	11.02	1
60	1465000	0.004683	109	11.02	1
60	1470000	0.007626	107	11.02	1
60	1475000	0.006545	156	11.02	1
60	1480000	0.005829	165	11.02	1
60	1485000	0.006216	223	11.02	1
60	1490000	0.007114	183	11.02	1
60	1495000	0.008103	89	11.02	1
60	1500000	0.006499	82	11.02	1
60	1505000	0.007177	78	11.02	1
60	1510000	0.006800	65	11.02	1
60	1515000	0.008064	34	11.02	1
60	1520000	0.010734	40	11.02	1
60	1525000	0.010433	45	11.02	1
60	1530000	0.007495	16	11.02	1
60	1535000	0.003928	43	11.02	1
60	1540000	0.008473	113	11.02	1
60	1545000	0.009915	108	11.02	1
60	1550000	0.007323	56	11.02	1
60	1555000	0.010878	111	11.02	1
60	1560000	0.013066	133	11.02	1
60	1565000	0.009912	90	11.02	1
60	1570000	0.008059	101	11.02	1
60	1575000	0.008632	87	11.02	1
60	1580000	0.004485	82	11.02	1
60	1585000	0.004984	75	11.02	1
60	1590000	0.007037	47	11.02	1
60	1595000	0.006260	79	11.02	1
60	1600000	0.004843	55	11.02	1
60	1605000	0.004687	32	11.02	1
60	1610000	0.005824	36	11.02	1
60	1615000	0.006067	15	11.02	1
60	1620000	0.001669	13	11.02	1
60	1625000	-0.001676	13	11.02	1
60	1630000	-0.003118	7	11.02	1
201	0	0.003506	84	11.53	1
201	5000	0.005537	180	11.53	1
201	10000	0.008249	186	11.53	1
201	15000	0.008406	125	11.53	1
201	20000	0.003221	114	11.53	1
201	25000	0.002623	147	11.53	1
201	30000	0.005565	134	11.53	1
201	35000	0.007774	181	11.53	1
201	40000	0.006639	185	11.53	1
201	45000	0.003501	119	11.53	1
201	50000	0.003932	142	11.53	1
201	55000	0.006821	146	11.53	1
201	60000	0.008517	128	11.53	1
201	65000	0.007385	147	11.53	1
201	70000	0.005420	189	11.53	1
201	75000	0.006799	220	11.53	1
201	80000	0.007056	220	11.53	1
201	85000	0.004484	198	11.53	1
201	90000	0.002777	165	11.53	1
201	95000	0.003569	147	11.53	1
201	100000	0.011952	157	11.53	1
201	105000	0.012284	198	11.53	1
201	110000	0.007664	161	11.53	1
201	115000	0.003606	155	11.53	1
201	120000	0.005716	227	11.53	1
201	125000	0.007381	221	11.53	1
201	130000	0.005608	151	11.53	1
201	135000	0.004970	103	11.53	1
201	140000	0.004946	57	11.53	1
201	145000	0.003134	85	11.53	1
201	150000	0.003780	151	11.53	1
201	155000	0.004130	208	11.53	1
201	160000	0.004034	160	11.53	1
201	165000	0.006917	121	11.53	1
201	170000	0.006178	157	11.53	1
201	175000	0.003985	103	11.53	1
201	180000	0.005412	86	11.53	1
201	185000	0.005687	103	11.53	1
201	190000	0.005698	73	11.53	1
201	195000	0.005108	44	11.53	1
201	200000	0.005635	63	11.53	1
[truncated: 123,833 more rows]
